# Supplementary material for: The Prognostic Significance of Apoptosis-Related Biological Markers in Chinese Gastric Cancer Patients
Source: PLoS One. 2011 Dec 28;6(12):e29670. doi: 10.1371/journal.pone.0029670 (PMC3247293; doi:10.1371/journal.pone.0029670)
Supplement: Table S1 — Raw data on clinicopathological features and immunoreactivity evaluations for 501 cases of gastric cancer. (XLS) [file pone.0029670.s001.xls]

## Sheet: patients
编号	Borrmann	病理分期	性别	年龄	组织学类型	肿瘤部位	淋巴结转移	P53	myc	Bax	Bc-l2
153145	Borrmann III	II	男	62	低分化	下1/3	有	阳性	阳性	阳性	阳性
155460	Borrmann I	III	男	65	低分化	中1/3	有	阳性	阳性	阳性	阳性
159658	Borrmann III	III	女	46	低分化	上1/3	有	阳性	阳性	阳性	阳性
160260	Borrmann I	II	男	46	低分化	下1/3	有	阳性	阳性	阳性	阳性
162470	Borrmann III	III	男	75	低分化	下1/3	有	阳性	阳性	阳性	阳性
166718	Borrmann I	II	男	54	低分化	下1/3	有	阳性	阳性	阳性	阳性
167110	Borrmann III	III	女	39	低分化	下1/3	有	阳性	阳性	阳性	阳性
169840	Borrmann III	II	男	49	中分化	上1/3	有	阳性	阳性	阳性	阳性
174697	Borrmann III	II	男	83	低分化	下1/3	有	阳性	阳性	阳性	阳性
184229	Borrmann III	III	男	60	中分化	上1/3	有	阳性	阳性	阳性	阳性
191538	Borrmann III	III	男	53	低分化	上1/3	有	阳性	阳性	阳性	阳性
198357	Borrmann III	III	男	61	中分化	上1/3	有	阳性	阳性	阳性	阳性
199025	Borrmann III	II	女	76	低分化	下1/3	有	阳性	阳性	阳性	阳性
203998	Borrmann III	III	男	41	低分化	上1/3	有	阳性	阳性	阳性	阳性
204587	Borrmann III	III	男	67	低分化	中1/3	有	阳性	阳性	阳性	阳性
205247	Borrmann III	II	男	48	中分化	上1/3	有	阳性	阳性	阳性	阳性
205722	Borrmann III	III	女	49	低分化	下1/3	有	阳性	阳性	阳性	阳性
206661	Borrmann III	III	男	76	中分化	下1/3	有	阳性	阳性	阳性	阳性
206678	Borrmann IV	III	女	29	低分化	两个或两个以上部位	有	阳性	阳性	阳性	阳性
153948	Borrmann III	II	男	67	低分化	上1/3	无	阳性	阳性	阳性	阳性
160796	Borrmann III	II	女	74	中分化	上1/3	无	阳性	阳性	阳性	阳性
176167	Borrmann III	I	女	75	低分化	下1/3	无	阳性	阳性	阳性	阳性
199097	Borrmann III	I	女	57	低分化	下1/3	无	阳性	阳性	阳性	阳性
203448	Borrmann III	II	男	58	中分化	两个或两个以上部位	无	阳性	阳性	阳性	阳性
153917	Borrmann III	II	男	55	低分化	上1/3	有	阴性	阳性	阳性	阳性
155042	Borrmann III	III	男	51	低分化	上1/3	有	阴性	阳性	阳性	阳性
157837	Borrmann III	III	男	58	低分化	上1/3	有	阴性	阳性	阳性	阳性
158649	Borrmann III	II	女	58	低分化	上1/3	有	阴性	阳性	阳性	阳性
159418	Borrmann III	III	男	64	低分化	下1/3	有	阴性	阳性	阳性	阳性
160269	Borrmann 0	I	女	55	低分化	下1/3	有	阴性	阳性	阳性	阳性
160689	Borrmann III	II	男	71	中分化	中1/3	有	阴性	阳性	阳性	阳性
169278	Borrmann III	III	男	65	中分化	上1/3	有	阴性	阳性	阳性	阳性
200295	Borrmann III	III	男	66	中分化	上1/3	有	阴性	阳性	阳性	阳性
201789	Borrmann III	III	男	58	低分化	中1/3	有	阴性	阳性	阳性	阳性
206669	Borrmann III	III	男	54	中分化	上1/3	有	阴性	阳性	阳性	阳性
157304	Borrmann III	II	男	32	低分化	下1/3	无	阴性	阳性	阳性	阳性
158021	Borrmann II	II	男	65	中分化	上1/3	无	阴性	阳性	阳性	阳性
169978	Borrmann II	I	女	50	中分化	下1/3	无	阴性	阳性	阳性	阳性
170243	Borrmann III	II	男	56	低分化	上1/3	无	阴性	阳性	阳性	阳性
150452	Borrmann III	III	男	67	低分化	中1/3	有	阳性	阴性	阳性	阳性
150948	Borrmann III	III	男	64	中分化	下1/3	有	阳性	阴性	阳性	阳性
155796	Borrmann III	III	女	45	低分化	下1/3	有	阳性	阴性	阳性	阳性
159508	Borrmann III	III	男	44	低分化	下1/3	有	阳性	阴性	阳性	阳性
159952	Borrmann I	III	男	46	中分化	中1/3	有	阳性	阴性	阳性	阳性
160520	Borrmann III	II	女	49	低分化	下1/3	有	阳性	阴性	阳性	阳性
161537	Borrmann III	II	女	61	低分化	上1/3	有	阳性	阴性	阳性	阳性
164557	Borrmann III	III	男	79	低分化	两个或两个以上部位	有	阳性	阴性	阳性	阳性
167535	Borrmann 0	I	男	55	中分化	下1/3	有	阳性	阴性	阳性	阳性
204678	Borrmann III	III	女	75	中分化	上1/3	有	阳性	阴性	阳性	阳性
205089	Borrmann III	III	男	51	中分化	上1/3	有	阳性	阴性	阳性	阳性
159583	Borrmann 0	I	男	79	中分化	下1/3	无	阳性	阴性	阳性	阳性
178397	Borrmann III	II	男	70	中分化	中1/3	无	阳性	阴性	阳性	阳性
191840	Borrmann I	II	男	50	中分化	上1/3	无	阳性	阴性	阳性	阳性
157866	Borrmann III	III	女	73	低分化	上1/3	有	阴性	阴性	阳性	阳性
159620	Borrmann III	III	男	55	低分化	下1/3	有	阴性	阴性	阳性	阳性
161063	Borrmann III	II	男	39	低分化	中1/3	有	阴性	阴性	阳性	阳性
161203	Borrmann III	II	男	68	低分化	下1/3	有	阴性	阴性	阳性	阳性
178334	Borrmann III	II	男	59	中分化	上1/3	有	阴性	阴性	阳性	阳性
158446	Borrmann I	II	男	81	低分化	下1/3	无	阴性	阴性	阳性	阳性
161109	Borrmann 0	I	男	50	低分化	下1/3	无	阴性	阴性	阳性	阳性
171390	Borrmann III	II	女	52	低分化	上1/3	无	阴性	阴性	阳性	阳性
194618	Borrmann II	I	男	58	低分化	下1/3	无	阴性	阴性	阳性	阳性
151731	Borrmann III	III	男	68	中分化	下1/3	有	阳性	阳性	阴性	阳性
153818	Borrmann III	II	男	51	中分化	下1/3	有	阳性	阳性	阴性	阳性
153830	Borrmann III	III	男	68	低分化	下1/3	有	阳性	阳性	阴性	阳性
153895	Borrmann III	II	男	60	低分化	上1/3	有	阳性	阳性	阴性	阳性
162590	Borrmann III	III	女	49	低分化	下1/3	有	阳性	阳性	阴性	阳性
166343	Borrmann III	II	男	68	低分化	下1/3	有	阳性	阳性	阴性	阳性
167537	Borrmann III	III	女	50	低分化	中1/3	有	阳性	阳性	阴性	阳性
197572	Borrmann IV	III	女	44	低分化	下1/3	有	阳性	阳性	阴性	阳性
150480	Borrmann III	II	女	70	低分化	上1/3	无	阳性	阳性	阴性	阳性
151010	Borrmann III	II	男	70	中分化	上1/3	无	阳性	阳性	阴性	阳性
152744	Borrmann III	I	男	57	低分化	中1/3	无	阳性	阳性	阴性	阳性
163021	Borrmann III	I	女	67	低分化	下1/3	无	阳性	阳性	阴性	阳性
170754	Borrmann III	II	女	72	中分化	上1/3	无	阳性	阳性	阴性	阳性
185847	Borrmann III	II	男	68	中分化	下1/3	无	阳性	阳性	阴性	阳性
151622	Borrmann III	III	女	73	中分化	下1/3	有	阴性	阳性	阴性	阳性
151721	Borrmann III	II	男	71	中分化	下1/3	有	阴性	阳性	阴性	阳性
164835	Borrmann III	II	女	47	低分化	下1/3	有	阴性	阳性	阴性	阳性
168357	Borrmann III	III	女	76	中分化	下1/3	有	阴性	阳性	阴性	阳性
179663	Borrmann III	III	男	67	低分化	下1/3	有	阴性	阳性	阴性	阳性
181957	Borrmann III	III	男	45	低分化	上1/3	有	阴性	阳性	阴性	阳性
185941	Borrmann 0	I	男	43	低分化	下1/3	有	阴性	阳性	阴性	阳性
145915	Borrmann III	II	女	43	低分化	下1/3	有	阳性	阴性	阴性	阳性
153621	Borrmann III	III	男	47	低分化	下1/3	有	阳性	阴性	阴性	阳性
153773	Borrmann I	II	男	54	低分化	上1/3	有	阳性	阴性	阴性	阳性
158288	Borrmann III	III	男	75	中分化	上1/3	有	阳性	阴性	阴性	阳性
158402	Borrmann IV	III	女	52	低分化	下1/3	有	阳性	阴性	阴性	阳性
158445	Borrmann II	III	男	64	中分化	上1/3	有	阳性	阴性	阴性	阳性
159211	Borrmann III	II	男	72	中分化	下1/3	有	阳性	阴性	阴性	阳性
178340	Borrmann III	III	男	66	低分化	下1/3	有	阳性	阴性	阴性	阳性
181477	Borrmann II	III	男	44	低分化	下1/3	有	阳性	阴性	阴性	阳性
198750	Borrmann I	II	男	70	低分化	上1/3	有	阳性	阴性	阴性	阳性
152999	Borrmann III	II	男	51	中分化	下1/3	无	阳性	阴性	阴性	阳性
153013	Borrmann III	II	男	57	中分化	上1/3	无	阳性	阴性	阴性	阳性
153433	Borrmann III	I	男	59	中分化	上1/3	无	阳性	阴性	阴性	阳性
153434	Borrmann III	I	男	66	低分化	上1/3	无	阳性	阴性	阴性	阳性
157936	Borrmann III	II	男	24	低分化	下1/3	无	阳性	阴性	阴性	阳性
158889	Borrmann I	II	男	49	中分化	两个或两个以上部位	无	阳性	阴性	阴性	阳性
165288	Borrmann III	II	女	80	中分化	下1/3	无	阳性	阴性	阴性	阳性
169281	Borrmann III	II	女	46	低分化	下1/3	无	阳性	阴性	阴性	阳性
178138	Borrmann III	II	男	60	低分化	下1/3	无	阳性	阴性	阴性	阳性
151238	Borrmann III	III	女	34	低分化	下1/3	有	阴性	阴性	阴性	阳性
155423	Borrmann III	II	女	66	低分化	中1/3	有	阴性	阴性	阴性	阳性
157349	Borrmann III	III	女	29	低分化	下1/3	有	阴性	阴性	阴性	阳性
150420	Borrmann 0	I	女	64	低分化	下1/3	无	阴性	阴性	阴性	阳性
151818	Borrmann III	II	男	56	中分化	下1/3	无	阴性	阴性	阴性	阳性
152529	Borrmann III	II	男	45	中分化	上1/3	无	阴性	阴性	阴性	阳性
157464	Borrmann 0	I	女	38	中分化	中1/3	无	阴性	阴性	阴性	阳性
161213	Borrmann 0	I	女	47	低分化	下1/3	无	阴性	阴性	阴性	阳性
167438	Borrmann III	II	男	54	低分化	中1/3	无	阴性	阴性	阴性	阳性
152703	Borrmann I	III	女	44	低分化	上1/3	有	阳性	阳性	阳性	阴性
152805	Borrmann III	III	男	53	低分化	下1/3	有	阳性	阳性	阳性	阴性
154000	Borrmann III	III	女	68	低分化	上1/3	有	阳性	阳性	阳性	阴性
155310	Borrmann III	II	女	35	低分化	下1/3	有	阳性	阳性	阳性	阴性
155781	Borrmann III	III	女	28	低分化	下1/3	有	阳性	阳性	阳性	阴性
156286	Borrmann III	III	男	50	低分化	上1/3	有	阳性	阳性	阳性	阴性
156308	Borrmann III	III	男	50	中分化	上1/3	有	阳性	阳性	阳性	阴性
158190	Borrmann III	III	女	47	低分化	上1/3	有	阳性	阳性	阳性	阴性
158459	Borrmann III	III	男	48	中分化	下1/3	有	阳性	阳性	阳性	阴性
159255	Borrmann III	III	男	46	低分化	上1/3	有	阳性	阳性	阳性	阴性
161208	Borrmann III	II	男	54	中分化	上1/3	有	阳性	阳性	阳性	阴性
161485	Borrmann III	III	女	40	低分化	中1/3	有	阳性	阳性	阳性	阴性
161677	Borrmann III	III	男	75	低分化	下1/3	有	阳性	阳性	阳性	阴性
162374	Borrmann III	III	女	75	低分化	下1/3	有	阳性	阳性	阳性	阴性
163275	Borrmann III	III	女	62	高分化	上1/3	有	阳性	阳性	阳性	阴性
163454	Borrmann III	III	男	69	中分化	上1/3	有	阳性	阳性	阳性	阴性
163734	Borrmann III	III	女	40	低分化	下1/3	有	阳性	阳性	阳性	阴性
163734	Borrmann III	III	女	40	低分化	下1/3	有	阳性	阳性	阳性	阴性
165217	Borrmann III	II	女	80	中分化	下1/3	有	阳性	阳性	阳性	阴性
165283	Borrmann III	III	男	61	中分化	上1/3	有	阳性	阳性	阳性	阴性
165317	Borrmann III	III	男	76	低分化	上1/3	有	阳性	阳性	阳性	阴性
165391	Borrmann III	III	女	55	中分化	上1/3	有	阳性	阳性	阳性	阴性
165730	Borrmann III	III	男	46	中分化	上1/3	有	阳性	阳性	阳性	阴性
170915	Borrmann II	II	男	44	低分化	下1/3	有	阳性	阳性	阳性	阴性
174881	Borrmann III	III	男	58	低分化	下1/3	有	阳性	阳性	阳性	阴性
179394	Borrmann III	II	男	50	低分化	上1/3	有	阳性	阳性	阳性	阴性
179952	Borrmann III	III	女	67	中分化	上1/3	有	阳性	阳性	阳性	阴性
180710	Borrmann 0	I	女	63	中分化	下1/3	有	阳性	阳性	阳性	阴性
180793	Borrmann III	III	女	28	低分化	中1/3	有	阳性	阳性	阳性	阴性
182210	Borrmann III	II	女	70	中分化	下1/3	有	阳性	阳性	阳性	阴性
183083	Borrmann IV	II	男	68	低分化	下1/3	有	阳性	阳性	阳性	阴性
184521	Borrmann III	III	男	70	中分化	上1/3	有	阳性	阳性	阳性	阴性
184522	Borrmann III	III	男	66	低分化	上1/3	有	阳性	阳性	阳性	阴性
184637	Borrmann III	III	男	58	中分化	下1/3	有	阳性	阳性	阳性	阴性
185640	Borrmann III	III	男	62	中分化	下1/3	有	阳性	阳性	阳性	阴性
185939	Borrmann III	II	男	58	中分化	上1/3	有	阳性	阳性	阳性	阴性
186060	Borrmann III	III	男	74	低分化	中1/3	有	阳性	阳性	阳性	阴性
186730	Borrmann III	II	女	66	低分化	下1/3	有	阳性	阳性	阳性	阴性
187319	Borrmann III	III	男	70	中分化	下1/3	有	阳性	阳性	阳性	阴性
187361	Borrmann 0	II	女	48	低分化	下1/3	有	阳性	阳性	阳性	阴性
188064	Borrmann III	III	女	61	低分化	下1/3	有	阳性	阳性	阳性	阴性
188284	Borrmann III	III	男	56	中分化	上1/3	有	阳性	阳性	阳性	阴性
188691	Borrmann III	III	男	69	低分化	两个或两个以上部位	有	阳性	阳性	阳性	阴性
188829	Borrmann III	III	男	55	低分化	中1/3	有	阳性	阳性	阳性	阴性
189811	Borrmann III	III	男	57	低分化	下1/3	有	阳性	阳性	阳性	阴性
190771	Borrmann III	III	男	48	低分化	下1/3	有	阳性	阳性	阳性	阴性
190861	Borrmann I	II	男	50	低分化	上1/3	有	阳性	阳性	阳性	阴性
191437	Borrmann III	III	男	65	中分化	上1/3	有	阳性	阳性	阳性	阴性
192635	Borrmann III	II	女	26	低分化	下1/3	有	阳性	阳性	阳性	阴性
192909	Borrmann III	III	男	46	中分化	两个或两个以上部位	有	阳性	阳性	阳性	阴性
194537	Borrmann III	III	男	46	低分化	上1/3	有	阳性	阳性	阳性	阴性
195081	Borrmann III	III	男	63	中分化	下1/3	有	阳性	阳性	阳性	阴性
195922	Borrmann III	III	男	77	中分化	下1/3	有	阳性	阳性	阳性	阴性
197638	Borrmann III	III	男	70	中分化	两个或两个以上部位	有	阳性	阳性	阳性	阴性
197854	Borrmann III	III	男	56	中分化	上1/3	有	阳性	阳性	阳性	阴性
198481	Borrmann III	III	男	50	中分化	下1/3	有	阳性	阳性	阳性	阴性
199323	Borrmann III	III	女	56	低分化	下1/3	有	阳性	阳性	阳性	阴性
199705	Borrmann III	III	男	66	中分化	中1/3	有	阳性	阳性	阳性	阴性
199810	Borrmann III	II	男	54	低分化	下1/3	有	阳性	阳性	阳性	阴性
200446	Borrmann IV	III	女	42	低分化	中1/3	有	阳性	阳性	阳性	阴性
201714	Borrmann III	III	女	35	中分化	上1/3	有	阳性	阳性	阳性	阴性
203387	Borrmann II	III	男	57	低分化	下1/3	有	阳性	阳性	阳性	阴性
204822	Borrmann III	III	男	63	中分化	上1/3	有	阳性	阳性	阳性	阴性
159846	Borrmann III	I	男	48	中分化	下1/3	无	阳性	阳性	阳性	阴性
161262	Borrmann III	II	男	65	低分化	上1/3	无	阳性	阳性	阳性	阴性
165202	Borrmann III	I	男	61	高分化	下1/3	无	阳性	阳性	阳性	阴性
165424	Borrmann III	II	女	67	低分化	中1/3	无	阳性	阳性	阳性	阴性
165586	Borrmann 0	I	男	69	高分化	下1/3	无	阳性	阳性	阳性	阴性
167233	Borrmann III	II	男	60	低分化	上1/3	无	阳性	阳性	阳性	阴性
175768	Borrmann III	II	男	80	中分化	下1/3	无	阳性	阳性	阳性	阴性
180218	Borrmann I	II	男	57	中分化	上1/3	无	阳性	阳性	阳性	阴性
185806	Borrmann III	I	女	53	中分化	下1/3	无	阳性	阳性	阳性	阴性
185806	Borrmann III	I	女	53	中分化	下1/3	无	阳性	阳性	阳性	阴性
186639	Borrmann I	II	男	68	中分化	下1/3	无	阳性	阳性	阳性	阴性
186778	Borrmann III	I	男	54	中分化	中1/3	无	阳性	阳性	阳性	阴性
188125	Borrmann 0	I	女	56	低分化	下1/3	无	阳性	阳性	阳性	阴性
188180	Borrmann III	II	男	71	中分化	上1/3	无	阳性	阳性	阳性	阴性
189397	Borrmann III	II	男	53	低分化	下1/3	无	阳性	阳性	阳性	阴性
194995	Borrmann III	I	男	56	中分化	下1/3	无	阳性	阳性	阳性	阴性
155490	Borrmann III	III	男	60	低分化	中1/3	有	阴性	阳性	阳性	阴性
162302	Borrmann III	II	男	64	中分化	上1/3	有	阴性	阳性	阳性	阴性
162350	Borrmann III	III	男	65	低分化	下1/3	有	阴性	阳性	阳性	阴性
165216	Borrmann III	III	男	72	中分化	两个或两个以上部位	有	阴性	阳性	阳性	阴性
170348	Borrmann III	III	男	45	低分化	上1/3	有	阴性	阳性	阳性	阴性
178106	Borrmann III	III	男	40	低分化	下1/3	有	阴性	阳性	阳性	阴性
182037	Borrmann III	III	男	65	低分化	下1/3	有	阴性	阳性	阳性	阴性
186833	Borrmann III	II	男	68	中分化	中1/3	有	阴性	阳性	阳性	阴性
192791	Borrmann III	III	男	66	低分化	上1/3	有	阴性	阳性	阳性	阴性
193550	Borrmann III	III	女	48	低分化	两个或两个以上部位	有	阴性	阳性	阳性	阴性
193668	Borrmann III	III	男	42	低分化	上1/3	有	阴性	阳性	阳性	阴性
197296	Borrmann IV	III	男	73	低分化	下1/3	有	阴性	阳性	阳性	阴性
202466	Borrmann III	III	男	46	中分化	上1/3	有	阴性	阳性	阳性	阴性
202784	Borrmann III	III	男	58	中分化	上1/3	有	阴性	阳性	阳性	阴性
203510	Borrmann III	III	男	55	低分化	两个或两个以上部位	有	阴性	阳性	阳性	阴性
203960	Borrmann III	III	女	64	低分化	上1/3	有	阴性	阳性	阳性	阴性
152631	Borrmann 0	I	男	52	中分化	下1/3	无	阴性	阳性	阳性	阴性
155471	Borrmann I	II	男	49	低分化	上1/3	无	阴性	阳性	阳性	阴性
162707	Borrmann III	I	男	61	中分化	下1/3	无	阴性	阳性	阳性	阴性
163166	Borrmann II	I	男	49	低分化	下1/3	无	阴性	阳性	阳性	阴性
176712	Borrmann III	I	男	50	中分化	上1/3	无	阴性	阳性	阳性	阴性
180282	Borrmann III	II	女	61	低分化	中1/3	无	阴性	阳性	阳性	阴性
204963	Borrmann III	II	男	29	低分化	下1/3	无	阴性	阳性	阳性	阴性
154797	Borrmann III	III	男	60	中分化	上1/3	有	阳性	阴性	阳性	阴性
155875	Borrmann III	III	男	50	低分化	下1/3	有	阳性	阴性	阳性	阴性
157906	Borrmann III	II	女	31	低分化	下1/3	有	阳性	阴性	阳性	阴性
160560	Borrmann III	III	男	71	中分化	上1/3	有	阳性	阴性	阳性	阴性
164136	Borrmann III	III	女	33	低分化	下1/3	有	阳性	阴性	阳性	阴性
164181	Borrmann III	III	男	37	低分化	下1/3	有	阳性	阴性	阳性	阴性
166569	Borrmann III	III	男	74	低分化	上1/3	有	阳性	阴性	阳性	阴性
167743	Borrmann II	II	男	57	中分化	上1/3	有	阳性	阴性	阳性	阴性
175699	Borrmann III	III	男	66	中分化	中1/3	有	阳性	阴性	阳性	阴性
176039	Borrmann III	III	男	48	低分化	上1/3	有	阳性	阴性	阳性	阴性
176868	Borrmann III	III	男	42	中分化	下1/3	有	阳性	阴性	阳性	阴性
179056	Borrmann III	III	女	72	中分化	下1/3	有	阳性	阴性	阳性	阴性
179637	Borrmann III	III	男	69	中分化	上1/3	有	阳性	阴性	阳性	阴性
180714	Borrmann III	III	男	71	中分化	上1/3	有	阳性	阴性	阳性	阴性
183859	Borrmann II	III	男	40	低分化	下1/3	有	阳性	阴性	阳性	阴性
189324	Borrmann III	III	女	42	低分化	上1/3	有	阳性	阴性	阳性	阴性
189988	Borrmann III	III	男	50	低分化	下1/3	有	阳性	阴性	阳性	阴性
190203	Borrmann III	III	男	83	中分化	下1/3	有	阳性	阴性	阳性	阴性
192611	Borrmann III	III	男	57	低分化	下1/3	有	阳性	阴性	阳性	阴性
194667	Borrmann I	III	男	62	低分化	上1/3	有	阳性	阴性	阳性	阴性
200523	Borrmann I	III	男	64	中分化	上1/3	有	阳性	阴性	阳性	阴性
201543	Borrmann IV	III	男	49	低分化	上1/3	有	阳性	阴性	阳性	阴性
204598	Borrmann III	III	男	73	中分化	上1/3	有	阳性	阴性	阳性	阴性
152576	Borrmann 0	I	女	51	低分化	下1/3	无	阳性	阴性	阳性	阴性
160635	Borrmann III	II	男	76	中分化	上1/3	无	阳性	阴性	阳性	阴性
161671	Borrmann III	I	男	75	低分化	下1/3	无	阳性	阴性	阳性	阴性
165336	Borrmann III	II	男	58	低分化	上1/3	无	阳性	阴性	阳性	阴性
174577	Borrmann III	II	男	60	中分化	上1/3	无	阳性	阴性	阳性	阴性
176649	Borrmann III	I	男	70	中分化	下1/3	无	阳性	阴性	阳性	阴性
182829	Borrmann III	II	男	59	中分化	下1/3	无	阳性	阴性	阳性	阴性
182851	Borrmann IV	II	男	56	高分化	上1/3	无	阳性	阴性	阳性	阴性
191100	Borrmann III	I	男	43	低分化	下1/3	无	阳性	阴性	阳性	阴性
192839	Borrmann III	II	女	41	低分化	下1/3	无	阳性	阴性	阳性	阴性
205536	Borrmann 0	I	男	54	低分化	下1/3	无	阳性	阴性	阳性	阴性
150785	Borrmann III	III	女	54	低分化	下1/3	有	阴性	阴性	阳性	阴性
151943	Borrmann III	II	女	62	中分化	上1/3	有	阴性	阴性	阳性	阴性
152785	Borrmann III	III	男	69	低分化	上1/3	有	阴性	阴性	阳性	阴性
154856	Borrmann I	II	男	57	低分化	两个或两个以上部位	有	阴性	阴性	阳性	阴性
156320	Borrmann III	II	男	64	低分化	上1/3	有	阴性	阴性	阳性	阴性
161674	Borrmann III	II	男	65	低分化	下1/3	有	阴性	阴性	阳性	阴性
162218	Borrmann I	II	男	59	低分化	上1/3	有	阴性	阴性	阳性	阴性
164979	Borrmann III	III	女	58	低分化	下1/3	有	阴性	阴性	阳性	阴性
166259	Borrmann III	II	男	51	低分化	下1/3	有	阴性	阴性	阳性	阴性
167061	Borrmann III	III	男	46	中分化	上1/3	有	阴性	阴性	阳性	阴性
177008	Borrmann IV	III	男	46	中分化	上1/3	有	阴性	阴性	阳性	阴性
178150	Borrmann III	III	男	60	低分化	下1/3	有	阴性	阴性	阳性	阴性
179045	Borrmann III	III	男	60	中分化	上1/3	有	阴性	阴性	阳性	阴性
185973	Borrmann III	III	男	43	中分化	上1/3	有	阴性	阴性	阳性	阴性
191500	Borrmann III	III	男	50	低分化	上1/3	有	阴性	阴性	阳性	阴性
193373	Borrmann III	III	女	64	中分化	下1/3	有	阴性	阴性	阳性	阴性
169987	Borrmann III	II	男	63	低分化	上1/3	无	阴性	阴性	阳性	阴性
151569	Borrmann III	III	男	59	中分化	上1/3	有	阳性	阳性	阴性	阴性
153568	Borrmann III	II	女	34	低分化	下1/3	有	阳性	阳性	阴性	阴性
156375	Borrmann III	III	男	52	中分化	中1/3	有	阳性	阳性	阴性	阴性
156513	Borrmann III	II	男	67	中分化	下1/3	有	阳性	阳性	阴性	阴性
157034	Borrmann IV	III	男	49	低分化	中1/3	有	阳性	阳性	阴性	阴性
157232	Borrmann III	III	男	61	中分化	下1/3	有	阳性	阳性	阴性	阴性
159248	Borrmann III	II	男	49	低分化	下1/3	有	阳性	阳性	阴性	阴性
159467	Borrmann IV	III	女	43	低分化	两个或两个以上部位	有	阳性	阳性	阴性	阴性
160327	Borrmann I	II	男	58	中分化	两个或两个以上部位	有	阳性	阳性	阴性	阴性
161538	Borrmann III	III	男	48	中分化	上1/3	有	阳性	阳性	阴性	阴性
162221	Borrmann III	III	男	66	低分化	下1/3	有	阳性	阳性	阴性	阴性
164119	Borrmann IV	III	男	30	低分化	上1/3	有	阳性	阳性	阴性	阴性
164156	Borrmann III	III	男	65	低分化	中1/3	有	阳性	阳性	阴性	阴性
167088	Borrmann III	III	女	40	低分化	中1/3	有	阳性	阳性	阴性	阴性
168857	Borrmann III	III	男	70	低分化	中1/3	有	阳性	阳性	阴性	阴性
170866	Borrmann III	III	男	63	中分化	下1/3	有	阳性	阳性	阴性	阴性
171069	Borrmann III	III	男	77	低分化	中1/3	有	阳性	阳性	阴性	阴性
171726	Borrmann II	III	女	59	低分化	上1/3	有	阳性	阳性	阴性	阴性
172187	Borrmann IV	III	男	53	低分化	两个或两个以上部位	有	阳性	阳性	阴性	阴性
178883	Borrmann III	III	女	50	低分化	上1/3	有	阳性	阳性	阴性	阴性
179445	Borrmann III	III	男	54	中分化	下1/3	有	阳性	阳性	阴性	阴性
181060	Borrmann III	III	女	34	低分化	中1/3	有	阳性	阳性	阴性	阴性
182198	Borrmann III	III	女	22	低分化	中1/3	有	阳性	阳性	阴性	阴性
183801	Borrmann III	III	女	47	低分化	下1/3	有	阳性	阳性	阴性	阴性
183919	Borrmann II	III	女	32	低分化	中1/3	有	阳性	阳性	阴性	阴性
184498	Borrmann III	III	男	63	低分化	上1/3	有	阳性	阳性	阴性	阴性
186008	Borrmann III	III	男	61	中分化	下1/3	有	阳性	阳性	阴性	阴性
186109	Borrmann III	III	男	60	中分化	两个或两个以上部位	有	阳性	阳性	阴性	阴性
186153	Borrmann III	III	男	62	低分化	中1/3	有	阳性	阳性	阴性	阴性
187130	Borrmann III	II	男	68	中分化	中1/3	有	阳性	阳性	阴性	阴性
187234	Borrmann III	III	男	67	低分化	下1/3	有	阳性	阳性	阴性	阴性
187278	Borrmann III	III	男	71	低分化	上1/3	有	阳性	阳性	阴性	阴性
187752	Borrmann III	III	女	64	低分化	上1/3	有	阳性	阳性	阴性	阴性
187753	Borrmann III	III	男	54	低分化	上1/3	有	阳性	阳性	阴性	阴性
187793	Borrmann I	II	男	63	中分化	上1/3	有	阳性	阳性	阴性	阴性
187908	Borrmann III	III	男	52	中分化	下1/3	有	阳性	阳性	阴性	阴性
187927	Borrmann III	III	男	71	中分化	下1/3	有	阳性	阳性	阴性	阴性
188071	Borrmann I	III	男	67	低分化	两个或两个以上部位	有	阳性	阳性	阴性	阴性
188855	Borrmann III	III	男	47	高分化	下1/3	有	阳性	阳性	阴性	阴性
189962	Borrmann III	III	男	73	低分化	上1/3	有	阳性	阳性	阴性	阴性
190140	Borrmann III	III	女	43	低分化	中1/3	有	阳性	阳性	阴性	阴性
191442	Borrmann III	III	男	56	低分化	上1/3	有	阳性	阳性	阴性	阴性
193745	Borrmann III	III	男	72	低分化	下1/3	有	阳性	阳性	阴性	阴性
193757	Borrmann III	III	女	52	中分化	下1/3	有	阳性	阳性	阴性	阴性
194560	Borrmann I	III	女	63	低分化	上1/3	有	阳性	阳性	阴性	阴性
195353	Borrmann III	III	男	51	中分化	中1/3	有	阳性	阳性	阴性	阴性
195797	Borrmann IV	III	女	47	低分化	两个或两个以上部位	有	阳性	阳性	阴性	阴性
197210	Borrmann III	II	男	43	低分化	中1/3	有	阳性	阳性	阴性	阴性
198665	Borrmann IV	III	男	69	低分化	两个或两个以上部位	有	阳性	阳性	阴性	阴性
199207	Borrmann III	III	男	55	低分化	下1/3	有	阳性	阳性	阴性	阴性
199686	Borrmann III	III	女	56	低分化	下1/3	有	阳性	阳性	阴性	阴性
200043	Borrmann I	III	男	41	低分化	中1/3	有	阳性	阳性	阴性	阴性
202577	Borrmann III	III	男	67	低分化	上1/3	有	阳性	阳性	阴性	阴性
202745	Borrmann III	III	男	53	中分化	中1/3	有	阳性	阳性	阴性	阴性
204051	Borrmann III	III	女	69	低分化	中1/3	有	阳性	阳性	阴性	阴性
204163	Borrmann III	III	男	70	中分化	上1/3	有	阳性	阳性	阴性	阴性
204218	Borrmann 0	I	女	48	中分化	下1/3	有	阳性	阳性	阴性	阴性
205287	Borrmann III	III	男	43	低分化	下1/3	有	阳性	阳性	阴性	阴性
205685	Borrmann III	III	男	47	低分化	上1/3	有	阳性	阳性	阴性	阴性
152700	Borrmann 0	I	男	49	中分化	下1/3	无	阳性	阳性	阴性	阴性
156246	Borrmann III	II	女	43	低分化	中1/3	无	阳性	阳性	阴性	阴性
158407	Borrmann I	I	男	68	低分化	两个或两个以上部位	无	阳性	阳性	阴性	阴性
160318	Borrmann I	II	男	73	中分化	上1/3	无	阳性	阳性	阴性	阴性
163456	Borrmann III	I	男	72	中分化	下1/3	无	阳性	阳性	阴性	阴性
164484	Borrmann II	II	女	71	中分化	上1/3	无	阳性	阳性	阴性	阴性
173242	Borrmann III	I	男	69	低分化	上1/3	无	阳性	阳性	阴性	阴性
181375	Borrmann III	II	男	65	低分化	下1/3	无	阳性	阳性	阴性	阴性
182802	Borrmann III	II	男	70	中分化	下1/3	无	阳性	阳性	阴性	阴性
182966	Borrmann III	II	男	70	高分化	上1/3	无	阳性	阳性	阴性	阴性
184473	Borrmann 0	I	男	51	低分化	下1/3	无	阳性	阳性	阴性	阴性
185574	Borrmann III	II	男	53	低分化	上1/3	无	阳性	阳性	阴性	阴性
186089	Borrmann III	I	男	65	低分化	上1/3	无	阳性	阳性	阴性	阴性
186252	Borrmann III	II	女	34	中分化	中1/3	无	阳性	阳性	阴性	阴性
187735	Borrmann III	II	男	60	低分化	中1/3	无	阳性	阳性	阴性	阴性
187784	Borrmann III	II	女	40	低分化	下1/3	无	阳性	阳性	阴性	阴性
187839	Borrmann III	II	男	51	低分化	中1/3	无	阳性	阳性	阴性	阴性
187912	Borrmann III	II	男	59	低分化	上1/3	无	阳性	阳性	阴性	阴性
189735	Borrmann 0	I	男	52	低分化	下1/3	无	阳性	阳性	阴性	阴性
190247	Borrmann III	II	男	61	高分化	下1/3	无	阳性	阳性	阴性	阴性
190296	Borrmann III	II	女	42	低分化	下1/3	无	阳性	阳性	阴性	阴性
192650	Borrmann 0	I	男	73	中分化	下1/3	无	阳性	阳性	阴性	阴性
195191	Borrmann I	I	男	57	低分化	下1/3	无	阳性	阳性	阴性	阴性
195349	Borrmann III	II	男	64	中分化	上1/3	无	阳性	阳性	阴性	阴性
197082	Borrmann 0	I	男	43	低分化	下1/3	无	阳性	阳性	阴性	阴性
198389	Borrmann III	I	男	55	低分化	下1/3	无	阳性	阳性	阴性	阴性
199035	Borrmann 0	I	男	68	中分化	下1/3	无	阳性	阳性	阴性	阴性
200065	Borrmann 0	I	男	65	低分化	下1/3	无	阳性	阳性	阴性	阴性
201743	Borrmann IV	II	女	55	低分化	中1/3	无	阳性	阳性	阴性	阴性
203492	Borrmann III	I	男	55	中分化	中1/3	无	阳性	阳性	阴性	阴性
203672	Borrmann III	II	女	36	低分化	下1/3	无	阳性	阳性	阴性	阴性
204157	Borrmann III	I	男	59	中分化	上1/3	无	阳性	阳性	阴性	阴性
204476	Borrmann III	II	男	60	中分化	上1/3	无	阳性	阳性	阴性	阴性
151734	Borrmann III	III	女	46	低分化	下1/3	有	阴性	阳性	阴性	阴性
155426	Borrmann 0	II	女	55	低分化	下1/3	有	阴性	阳性	阴性	阴性
157618	Borrmann I	III	女	51	低分化	中1/3	有	阴性	阳性	阴性	阴性
158776	Borrmann I	III	男	46	中分化	下1/3	有	阴性	阳性	阴性	阴性
159310	Borrmann III	III	男	48	低分化	上1/3	有	阴性	阳性	阴性	阴性
163420	Borrmann III	III	男	75	低分化	下1/3	有	阴性	阳性	阴性	阴性
163427	Borrmann 0	I	女	45	低分化	下1/3	有	阴性	阳性	阴性	阴性
163463	Borrmann III	III	女	48	低分化	下1/3	有	阴性	阳性	阴性	阴性
164955	Borrmann III	III	男	48	中分化	上1/3	有	阴性	阳性	阴性	阴性
166097	Borrmann III	III	男	45	低分化	下1/3	有	阴性	阳性	阴性	阴性
167922	Borrmann I	III	男	52	低分化	中1/3	有	阴性	阳性	阴性	阴性
169994	Borrmann 0	I	女	71	中分化	下1/3	有	阴性	阳性	阴性	阴性
170258	Borrmann 0	I	女	50	低分化	下1/3	有	阴性	阳性	阴性	阴性
172426	Borrmann III	III	男	72	低分化	下1/3	有	阴性	阳性	阴性	阴性
173234	Borrmann III	III	男	51	低分化	上1/3	有	阴性	阳性	阴性	阴性
174210	Borrmann III	III	女	51	低分化	中1/3	有	阴性	阳性	阴性	阴性
176575	Borrmann III	III	男	40	低分化	中1/3	有	阴性	阳性	阴性	阴性
177174	Borrmann III	III	女	38	低分化	下1/3	有	阴性	阳性	阴性	阴性
180173	Borrmann III	III	女	72	低分化	上1/3	有	阴性	阳性	阴性	阴性
185670	Borrmann III	III	女	34	低分化	下1/3	有	阴性	阳性	阴性	阴性
185670	Borrmann III	III	女	34	低分化	下1/3	有	阴性	阳性	阴性	阴性
186100	Borrmann III	III	男	47	低分化	下1/3	有	阴性	阳性	阴性	阴性
189638	Borrmann III	III	女	53	低分化	下1/3	有	阴性	阳性	阴性	阴性
189755	Borrmann III	II	男	66	中分化	下1/3	有	阴性	阳性	阴性	阴性
193561	Borrmann III	III	男	73	低分化	上1/3	有	阴性	阳性	阴性	阴性
193648	Borrmann III	III	男	61	低分化	下1/3	有	阴性	阳性	阴性	阴性
193830	Borrmann III	III	男	64	低分化	下1/3	有	阴性	阳性	阴性	阴性
193880	Borrmann III	III	女	57	中分化	上1/3	有	阴性	阳性	阴性	阴性
204118	Borrmann III	III	男	42	低分化	中1/3	有	阴性	阳性	阴性	阴性
205122	Borrmann III	II	女	34	低分化	下1/3	有	阴性	阳性	阴性	阴性
151605	Borrmann II	I	男	58	中分化	下1/3	无	阴性	阳性	阴性	阴性
156241	Borrmann III	I	女	66	中分化	下1/3	无	阴性	阳性	阴性	阴性
157442	Borrmann I	I	男	83	中分化	上1/3	无	阴性	阳性	阴性	阴性
168720	Borrmann III	I	男	70	低分化	下1/3	无	阴性	阳性	阴性	阴性
191895	Borrmann III	I	女	69	低分化	下1/3	无	阴性	阳性	阴性	阴性
192840	Borrmann III	I	男	26	低分化	下1/3	无	阴性	阳性	阴性	阴性
204632	Borrmann III	II	男	41	低分化	中1/3	无	阴性	阳性	阴性	阴性
151065	Borrmann III	III	男	71	低分化	下1/3	有	阳性	阴性	阴性	阴性
151578	Borrmann III	III	男	51	低分化	下1/3	有	阳性	阴性	阴性	阴性
151851	Borrmann III	II	男	52	低分化	下1/3	有	阳性	阴性	阴性	阴性
151899	Borrmann I	III	男	45	低分化	下1/3	有	阳性	阴性	阴性	阴性
153482	Borrmann III	III	女	53	中分化	上1/3	有	阳性	阴性	阴性	阴性
156317	Borrmann III	III	女	68	低分化	中1/3	有	阳性	阴性	阴性	阴性
157157	Borrmann 0	I	女	29	低分化	下1/3	有	阳性	阴性	阴性	阴性
157352	Borrmann III	III	男	48	低分化	两个或两个以上部位	有	阳性	阴性	阴性	阴性
159667	Borrmann 0	II	男	67	低分化	下1/3	有	阳性	阴性	阴性	阴性
160794	Borrmann 0	II	男	70	高分化	下1/3	有	阳性	阴性	阴性	阴性
167292	Borrmann III	III	男	59	中分化	上1/3	有	阳性	阴性	阴性	阴性
168499	Borrmann III	III	男	66	低分化	两个或两个以上部位	有	阳性	阴性	阴性	阴性
168972	Borrmann III	III	女	75	低分化	上1/3	有	阳性	阴性	阴性	阴性
171295	Borrmann 0	I	男	82	低分化	下1/3	有	阳性	阴性	阴性	阴性
172911	Borrmann III	III	男	56	低分化	两个或两个以上部位	有	阳性	阴性	阴性	阴性
173899	Borrmann III	III	女	58	中分化	下1/3	有	阳性	阴性	阴性	阴性
174115	Borrmann III	III	男	69	低分化	上1/3	有	阳性	阴性	阴性	阴性
175348	Borrmann III	III	男	62	低分化	中1/3	有	阳性	阴性	阴性	阴性
177252	Borrmann 0	I	男	67	中分化	下1/3	有	阳性	阴性	阴性	阴性
179302	Borrmann III	III	男	51	低分化	上1/3	有	阳性	阴性	阴性	阴性
179395	Borrmann III	III	女	71	低分化	上1/3	有	阳性	阴性	阴性	阴性
179505	Borrmann III	III	男	32	低分化	中1/3	有	阳性	阴性	阴性	阴性
180411	Borrmann III	III	男	66	中分化	上1/3	有	阳性	阴性	阴性	阴性
182549	Borrmann III	III	男	56	低分化	下1/3	有	阳性	阴性	阴性	阴性
182703	Borrmann III	II	女	69	中分化	下1/3	有	阳性	阴性	阴性	阴性
183920	Borrmann IV	III	男	45	低分化	两个或两个以上部位	有	阳性	阴性	阴性	阴性
192941	Borrmann III	II	男	71	中分化	上1/3	有	阳性	阴性	阴性	阴性
194586	Borrmann I	III	女	34	低分化	上1/3	有	阳性	阴性	阴性	阴性
195112	Borrmann IV	III	男	58	低分化	两个或两个以上部位	有	阳性	阴性	阴性	阴性
198121	Borrmann III	III	女	46	低分化	下1/3	有	阳性	阴性	阴性	阴性
203739	Borrmann III	III	女	31	低分化	中1/3	有	阳性	阴性	阴性	阴性
153466	Borrmann IV	II	女	44	低分化	下1/3	无	阳性	阴性	阴性	阴性
155218	Borrmann 0	I	男	63	低分化	下1/3	无	阳性	阴性	阴性	阴性
155857	Borrmann III	II	男	68	低分化	上1/3	无	阳性	阴性	阴性	阴性
163767	Borrmann 0	I	男	53	中分化	下1/3	无	阳性	阴性	阴性	阴性
171539	Borrmann 0	I	男	58	中分化	下1/3	无	阳性	阴性	阴性	阴性
175903	Borrmann 0	I	女	50	低分化	下1/3	无	阳性	阴性	阴性	阴性
177227	Borrmann 0	I	男	61	低分化	下1/3	无	阳性	阴性	阴性	阴性
180779	Borrmann III	II	女	23	低分化	下1/3	无	阳性	阴性	阴性	阴性
182189	Borrmann 0	I	女	48	低分化	下1/3	无	阳性	阴性	阴性	阴性
183793	Borrmann III	II	男	81	低分化	下1/3	无	阳性	阴性	阴性	阴性
183838	Borrmann III	II	男	43	低分化	下1/3	无	阳性	阴性	阴性	阴性
184525	Borrmann 0	I	女	56	低分化	下1/3	无	阳性	阴性	阴性	阴性
185721	Borrmann 0	I	女	59	低分化	下1/3	无	阳性	阴性	阴性	阴性
187309	Borrmann 0	I	女	56	低分化	下1/3	无	阳性	阴性	阴性	阴性
187334	Borrmann III	I	男	54	低分化	中1/3	无	阳性	阴性	阴性	阴性
188899	Borrmann 0	I	女	67	低分化	下1/3	无	阳性	阴性	阴性	阴性
193781	Borrmann III	II	女	68	低分化	下1/3	无	阳性	阴性	阴性	阴性
197115	Borrmann 0	I	男	65	低分化	下1/3	无	阳性	阴性	阴性	阴性
150249	Borrmann III	III	女	45	低分化	中1/3	有	阴性	阴性	阴性	阴性
151087	Borrmann 0	II	男	69	中分化	下1/3	有	阴性	阴性	阴性	阴性
151638	Borrmann III	III	女	69	低分化	下1/3	有	阴性	阴性	阴性	阴性
152567	Borrmann III	III	男	65	中分化	上1/3	有	阴性	阴性	阴性	阴性
153700	Borrmann III	III	女	70	低分化	下1/3	有	阴性	阴性	阴性	阴性
155353	Borrmann III	II	男	35	低分化	中1/3	有	阴性	阴性	阴性	阴性
155416	Borrmann 0	I	女	52	低分化	下1/3	有	阴性	阴性	阴性	阴性
155783	Borrmann III	III	男	61	低分化	上1/3	有	阴性	阴性	阴性	阴性
156358	Borrmann III	III	女	53	低分化	中1/3	有	阴性	阴性	阴性	阴性
156670	Borrmann I	III	男	67	低分化	上1/3	有	阴性	阴性	阴性	阴性
157087	Borrmann III	III	男	65	低分化	上1/3	有	阴性	阴性	阴性	阴性
157307	Borrmann III	III	男	34	低分化	下1/3	有	阴性	阴性	阴性	阴性
157696	Borrmann 0	II	男	46	低分化	下1/3	有	阴性	阴性	阴性	阴性
158048	Borrmann III	III	男	54	低分化	两个或两个以上部位	有	阴性	阴性	阴性	阴性
158076	Borrmann III	III	女	70	低分化	两个或两个以上部位	有	阴性	阴性	阴性	阴性
158662	Borrmann III	II	男	54	中分化	下1/3	有	阴性	阴性	阴性	阴性
161244	Borrmann IV	III	女	49	低分化	下1/3	有	阴性	阴性	阴性	阴性
161296	Borrmann III	III	男	30	低分化	中1/3	有	阴性	阴性	阴性	阴性
164101	Borrmann III	III	女	62	中分化	上1/3	有	阴性	阴性	阴性	阴性
164907	Borrmann III	III	男	53	低分化	上1/3	有	阴性	阴性	阴性	阴性
166257	Borrmann I	III	男	63	低分化	中1/3	有	阴性	阴性	阴性	阴性
167711	Borrmann III	III	男	65	低分化	下1/3	有	阴性	阴性	阴性	阴性
168484	Borrmann III	III	男	55	低分化	中1/3	有	阴性	阴性	阴性	阴性
170150	Borrmann III	III	女	48	低分化	下1/3	有	阴性	阴性	阴性	阴性
170842	Borrmann I	III	男	62	低分化	中1/3	有	阴性	阴性	阴性	阴性
171487	Borrmann III	III	女	46	低分化	下1/3	有	阴性	阴性	阴性	阴性
171757	Borrmann 0	I	女	60	低分化	下1/3	有	阴性	阴性	阴性	阴性
172116	Borrmann III	III	男	71	低分化	中1/3	有	阴性	阴性	阴性	阴性
172832	Borrmann 0	II	女	68	低分化	下1/3	有	阴性	阴性	阴性	阴性
173283	Borrmann III	III	女	55	低分化	下1/3	有	阴性	阴性	阴性	阴性
175006	Borrmann III	III	女	57	低分化	中1/3	有	阴性	阴性	阴性	阴性
175532	Borrmann III	II	男	46	中分化	下1/3	有	阴性	阴性	阴性	阴性
178063	Borrmann III	III	女	66	低分化	下1/3	有	阴性	阴性	阴性	阴性
178177	Borrmann III	III	女	48	低分化	中1/3	有	阴性	阴性	阴性	阴性
180869	Borrmann III	III	男	47	低分化	上1/3	有	阴性	阴性	阴性	阴性
184177	Borrmann 0	I	男	44	低分化	下1/3	有	阴性	阴性	阴性	阴性
185558	Borrmann III	III	男	55	低分化	下1/3	有	阴性	阴性	阴性	阴性
186701	Borrmann 0	II	女	48	低分化	下1/3	有	阴性	阴性	阴性	阴性
191556	Borrmann IV	III	女	46	低分化	中1/3	有	阴性	阴性	阴性	阴性
192850	Borrmann III	III	女	37	低分化	下1/3	有	阴性	阴性	阴性	阴性
192901	Borrmann III	III	男	69	中分化	下1/3	有	阴性	阴性	阴性	阴性
193436	Borrmann III	III	男	67	低分化	下1/3	有	阴性	阴性	阴性	阴性
193500	Borrmann III	III	男	48	低分化	上1/3	有	阴性	阴性	阴性	阴性
199735	Borrmann III	II	男	51	低分化	下1/3	有	阴性	阴性	阴性	阴性
150418	Borrmann III	II	男	67	低分化	中1/3	无	阴性	阴性	阴性	阴性
151544	Borrmann III	I	女	62	低分化	中1/3	无	阴性	阴性	阴性	阴性
153902	Borrmann 0	I	男	38	低分化	下1/3	无	阴性	阴性	阴性	阴性
156345	Borrmann 0	I	女	55	低分化	下1/3	无	阴性	阴性	阴性	阴性
157379	Borrmann II	I	男	73	中分化	上1/3	无	阴性	阴性	阴性	阴性
158846	Borrmann 0	I	女	40	低分化	下1/3	无	阴性	阴性	阴性	阴性
171410	Borrmann III	II	女	70	中分化	下1/3	无	阴性	阴性	阴性	阴性
175402	Borrmann I	II	男	58	高分化	上1/3	无	阴性	阴性	阴性	阴性
177494	Borrmann III	I	男	60	中分化	上1/3	无	阴性	阴性	阴性	阴性
179693	Borrmann 0	I	男	70	低分化	下1/3	无	阴性	阴性	阴性	阴性
182922	Borrmann IV	II	男	67	中分化	上1/3	无	阴性	阴性	阴性	阴性
184019	Borrmann 0	I	女	48	低分化	中1/3	无	阴性	阴性	阴性	阴性
188517	Borrmann 0	I	女	52	低分化	下1/3	无	阴性	阴性	阴性	阴性
191488	Borrmann III	II	男	42	低分化	上1/3	无	阴性	阴性	阴性	阴性
205646	Borrmann 0	I	女	32	低分化	下1/3	无	阴性	阴性	阴性	阴性
